# Supplementary material for: Supercoiling-dependent DNA binding: quantitative modeling and applications to bulk and single-molecule experiments
Source: Nucleic Acids Res. 2023 Nov 24;52(1):59–72. doi: 10.1093/nar/gkad1055 (PMC10783501; doi:10.1093/nar/gkad1055)
Supplement: gkad1055_Supplemental_Files [file gkad1055_supplemental_files.zip]

Archive with 5 entries (5 files):
- 20231002_TopologyDependentBinding_SUPP.pdf
- Supplementary_Movie_S1_NegSC_to_Nick.mp4
- Supplementary_Movie_S2_PosSC_to_Nick.mp4
- Supplementary_Movie_S3_SideFlow1.mp4
- Supplementary_Movie_S4_SideFlow2.mp4
